# Supplementary material for: Immunoproteomic mediators of diabetic peripheral neuropathy: causal insights from Mendelian randomization and single-cell validation
Source: Front Immunol. 2026 Jan 29;17:1681223. doi: 10.3389/fimmu.2026.1681223 (PMC12894356; doi:10.3389/fimmu.2026.1681223)
Supplement: Supplementary Table 1 — No heterogeneity was observed in the causal effects of immune cells on DPN. [file Table1.xlsx]

## Sheet: Sheet1
expourse	outcome	heterogeneity	pleiotropy
HLA DR on CD33- HLA DR+	DPN	<0.001	0.1
HLA DR on CD33br HLA DR+ CD14dim	DPN	0.23	0.43
HLA DR on DC	DPN	0.17	0.074
HLA DR on myeloid DC	DPN	0.93	0.059
HLA DR on plasmacytoid DC	DPN	<0.001	0.092
