# Supplementary material for: Immunoproteomic mediators of diabetic peripheral neuropathy: causal insights from Mendelian randomization and single-cell validation
Source: Front Immunol. 2026 Jan 29;17:1681223. doi: 10.3389/fimmu.2026.1681223 (PMC12894356; doi:10.3389/fimmu.2026.1681223)
Supplement: Supplementary Table 2 — All six causal proteins showed consistent directional effects across MR methods (MR-Egger, weighted median, weighted mode) and IVW analyses. [file Table2.xlsx]

## Sheet: Sheet1
exposure	outcome	method	nsnp	OR (95% CI)	P value
MICB	DPN	MR Egger	14	0.56 (0.42, 0.76)	0.00288
MICB	DPN	Weighted median	14	0.57 (0.48, 0.67)	7.58e-11
MICB	DPN	Inverse variance weighted	14	0.58 (0.49, 0.68)	2.72e-10
MICB	DPN	Weighted mode	14	0.54 (0.44, 0.67)	9.15e-05
PRKCG	DPN	Inverse variance weighted	2	0.11 (0.06, 0.21)	2.76e-11
CD79B	DPN	Inverse variance weighted	2	0.10 (0.04, 0.23)	5.99e-08
AGER	DPN	MR Egger	50	0.57 (0.48, 0.67)	2.32e-08
AGER	DPN	Weighted median	50	0.80 (0.68, 0.94)	0.00795
AGER	DPN	Inverse variance weighted	50	0.78 (0.69, 0.87)	2.11e-05
AGER	DPN	Weighted mode	50	0.82 (0.55, 1.22)	0.327
CAPS	DPN	MR Egger	6	0.17 (0.06, 0.50)	0.0315
CAPS	DPN	Weighted median	6	0.22 (0.16, 0.31)	2.42e-20
CAPS	DPN	Inverse variance weighted	6	0.21 (0.13, 0.36)	8.56e-09
CAPS	DPN	Weighted mode	6	0.16 (0.12, 0.20)	2.6e-05
HLA-dra	DPN	MR Egger	14	0.53 (0.36, 0.78)	0.00762
HLA-dra	DPN	Weighted median	14	0.52 (0.45, 0.61)	1.03e-16
HLA-dra	DPN	Inverse variance weighted	14	0.52 (0.41, 0.67)	3.73e-07
HLA-dra	DPN	Weighted mode	14	0.54 (0.46, 0.63)	2.66e-06
