# Supplementary material for: Immunoproteomic mediators of diabetic peripheral neuropathy: causal insights from Mendelian randomization and single-cell validation
Source: Front Immunol. 2026 Jan 29;17:1681223. doi: 10.3389/fimmu.2026.1681223 (PMC12894356; doi:10.3389/fimmu.2026.1681223)
Supplement: Supplementary Table 3 — MR analysis using the six plasma proteins as exposures and DPN as outcome showed no horizontal pleiotropy in MR-PRESSO testing (p > 0.05). [file Table3.xlsx]

## Sheet: Sheet1
expourse	outcome	heterogeneity	pleiotropy
MICB	DPN	0.000963461	0.84
PRKCG	DPN	0.29	NA
CD79B	DPN	0.165884	NA
AGER	DPN	0.00636561	0.323081
CAPS	DPN	<0.001	0.643147
HLA-dra	DPN	<0.001	0.920064
